# Supplementary material for: Utilization of Primary Healthcare Services in Patients with Multimorbidity According to Their Risk Level by Adjusted Morbidity Groups: A Cross-Sectional Study in Chamartín District (Madrid)
Source: Healthcare (Basel). 2024 Jan 20;12(2):270. doi: 10.3390/healthcare12020270 (PMC10815081; doi:10.3390/healthcare12020270)
Supplement: Supplementary file 1 [file healthcare-12-00270-s001.zip]

Archive with 1 entries (1 files):
- healthcare-2751757-supplementary.pdf
